# Supplementary material for: Tracking Heat Stress in Broilers: A Thermographic Analysis of Anatomical Sensitivity Across Growth Stages
Source: Animals (Basel). 2025 Jul 29;15(15):2233. doi: 10.3390/ani15152233 (PMC12345529; doi:10.3390/ani15152233)
Supplement: Supplementary file 1 [file animals-15-02233-s001.zip]

Archive with 1 entries (1 files):
- animals-3750951-supplementary.pdf
